# Supplementary material for: Antimicrobial prescribing practices and factors associated with antimicrobial prescribing in hospitalized COVID-19 patients in Oyo state: A retrospective study
Source: PLOS Glob Public Health. 2024 Nov 13;4(11):e0003911. doi: 10.1371/journal.pgph.0003911 (PMC11560012; doi:10.1371/journal.pgph.0003911)
Supplement: S1 Data — (XLSX) [file pgph.0003911.s002.xlsx]

## Sheet: Sheet1
																	LABORATORY INVESTIGATION					ANTIBIOTIC UTILIZATION (DOT/SPECTRUM)
SN	AGE	GENDER	LENGTH OF ADMISION			MARITAL STATUS	RISK FACTOR/COMOBIDITY					PATIENT CATEGORY		DISEASE CLASSIFICATION (Symptomatic patients)			RT-PCR TEST	IgM TEST	FBC	RVPs TEST	BACT. CULTURE	IV CTX	IV MPN	CTX/S	CXM	CPFX	LVFX	ERY	AZY	MTZ	IV GENT	IV MTZ	AMX	AMXC	IV AMXC	CO-TRIM	IVMCT	TOTAL DOT	TOTAL AMC DAYS	TOTAL DOT/AMC DAYS
			Day	Month	Year		>60yrs	Hypertension	Diabetes	Asthma	HIV	Symptomatic	Asymptomatic	Mild	Mod.	Severe
1	31	male	14			married						yes		yes			yes				no					5			6	5								16	11	1.45455
2	25	female	13			single						yes		yes			yes				no								3									3	3	1
3	27	mle	10			married						yes		yes			yes				no								3					7				10	7	1.42857
4	40	male	7			married				yes		yes		yes			yes				no								3									3	3	1
5	65	male	5			married	yes	yes	yes			yes		yes			yes				no							5	3									8	8	1
6	38	male	12			married		yes				yes		yes			yes				no								3									3	3	1
7	62	male	11			married	yes	yes				yes			yes		yes				no								10									10	10	1
8	69	male	15			married	yes					yes		yes			yes				no								3									3	3	1
9	27	female	14			married						yes			yes		yes				no								10									10	10	1
10	32	female	14			married							yes				yes				no								3					7				10	10	1
11	25	female	14			married						yes		yes			yes				no								3									3	3	1
12	18	female	14			single						yes		yes			yes				no								3									3	3	1
13	21	male	14			single						yes		yes			yes				no								3									3	3	1
14	33	male	14			married						yes		yes			yes				no								3									3	3	1
15	57	male	13			married		yes			yes	yes		yes			yes				no								3									3	3	1
16	45	male	13			married		yes	yes			yes		yes			yes				no								3									3	3	1
17	62	male	13			married	yes	yes				yes		yes			yes				no								3									3	3	1
18	57	male	8			married		yes				yes		yes			yes				no								3									3	3	1
19	60	male	12			married	yes					yes		yes			yes				no								3									3	3	1
20	27	male	12			single							yes				yes				no								3									3	3	1
21	37	male	13			married							yes				yes				no								3									3	3	1
22	68	male	13			married	yes						yes				yes				no								3									3	3	1
23	29	male	13			single							yes				yes				no								3									3	3	1
24	56	male	13			married						yes		yes			yes				no								3									3	3	1
25	38	male	13			married							yes				yes				no								3									3	3	1
26	32	male	13			married		yes				yes		yes			yes				no								3									3	3	1
27	44	male	13			married		yes				yes		yes			yes				no								3									3	3	1
28	41	male	13			married							yes				yes				no								3									3	3	1
29	60	male	13			married	yes						yes				yes				no								3									3	3	1
30	55	male	13			married							yes				yes				no								3									3	3	1
31	44	male	13			married							yes				yes				no								3									3	3	1
32	60	male	13			married	yes						yes				yes				no								3									3	3	1
33	55	male	13			married		yes					yes				yes				no								3									3	3	1
34	69	male	13			married	yes	yes					yes				yes				no								3									3	3	1
35	33	male	13			married							yes				yes				no								3									3	3	1
36	24	male	13			single							yes				yes				no								3									3	3	1
37	34	male	13			married							yes				yes				no								3									3	3	1
38	27	male	13			married						yes		yes			yes				no								3									3	3	1
39	28	male	11			single						yes		yes			yes				no				5				3									8	8	1
40	54	male	10			married							yes				yes				no								3									3	3	1
41	25	male	14			single						yes		yes			yes				no								3									3	3	1
42	29	female	17			single						yes		yes			yes				no								3									3	3	1
43	32	male	13			married						yes		yes			yes				no								3									3	3	1
44	60	male	13			married	yes						yes				yes				no								3									3	3	1
45	55	male	13			married							yes				yes				no								3									3	3	1
46	44	male	13			married		yes				yes		yes			yes				no								3									3	3	1
47	60	male	13			married	yes	yes				yes		yes			yes				no								3									3	3	1
48	25	male	10			single						yes		yes			yes				no								3									3	3	1
49	55	male	12			married						yes		yes			yes				no								3					5	3			11	8	1.375
50	69	male	13			married	yes	yes	yes				yes				yes				no								3									3	3	1
51	33	male	13			married							yes				yes				no								3									3	3	1
52	24	male	12			single							yes				yes				no								3									3	3	1
53	34	male	12			married							yes				yes				no								3									3	3	1
54	27	male	12			married						yes		yes			yes				no								3						3			6	3	2
55	54	male	11			married		yes					yes				yes				no								3									3	3	1
56	78	male	13			married	yes					yes			yes		yes				no								3					7	3			13	13	1
57	48	female	13			married		yes				yes		yes			yes				no								3									3	3	1
58	55	female	14			married		yes				yes		yes			yes				no								3									3	3	1
59	82	male	7			married	yes					yes		yes			yes				no								3									3	3	1
60	19	female	19			single						yes				yes	yes				no								3			2	5		7			17	12	1.41667
61	63	female	14			married	yes					yes			yes		yes				no								3						7			10	7	1.42857
62	78	male	10			married	yes	yes					yes	yes			yes				no								3									3	3	1
63	39	male	15			married		yes				yes		yes			yes				no								3									3	3	1
64	46	female	14			married						yes		yes			yes				no								3									3	3	1
65	26	female	10			single						yes		yes			yes				no								3									3	3	1
66	28	female	10			single						yes		yes			yes				no								3									3	3	1
67	58	male	13			married		yes				yes			yes		yes				no								3						1			4	3	1.33333
68	39	male	12			single						yes			yes		yes				no								3					5				8	5	1.6
69	62	male	16			married	yes	yes			yes	yes		yes			yes				no								3									3	3	1
70	26	male	7			single						yes		yes			yes				no								3									3	3	1
71	18	female	7			single							yes				yes				no								3									3	3	1
72	60	male	7			married	yes	yes	yes			yes			yes		yes				no								5									5	5	1
73	45	male	7			married							yes				yes				no								3									3	3	1
74	38	male	10			married						yes		yes			yes				no								3									3	3	1
75	50	male	14			married		yes				yes		yes			yes				no								3									3	3	1
76	18	male	14			single							yes				yes				no								3									3	3	1
77	31	male	14			married						yes		yes			yes				no								3									3	3	1
78	24	female	13			single						yes		yes			yes				no								3									3	3	1
79	56	female	13			married						yes		yes			yes				no								3									3	3	1
80	39	female	13			married						yes		yes			yes				no								3									3	3	1
81	69	male	13			married	yes					yes		yes			yes				no								3									3	3	1
82	31	male	15			married						yes		yes			yes				no								3									3	3	1
83	24	female	14			single							yes				yes				no								3									3	3	1
84	31	male	11			married							yes				yes				no								3									3	3	1
85	31	male	11			single							yes				yes				no								3									3	3	1
86	39	male	11			married							yes				yes				no								3									3	3	1
87	40	male	11			married							yes				yes				no								3									3	3	1
88	38	female	11			married							yes				yes				no								3									3	3	1
89	27	female	14			single						yes		yes			yes				no								3									3	3	1
90	28	female	14			single							yes				yes				no								3									3	3	1
91	55	male	14			married						yes		yes			yes				no								3									3	3	1
92	38	female	14			married						yes		yes			yes				no						10		3	5				5				23	15	1.53333
93	30	female	14			single						yes		yes			yes				no								3									3	3	1
94	62	female	14			married	yes					yes			yes		yes				no								3					7				10	7	1.42857
95	62	male	13			married	yes					yes		yes			yes				no								3									3	3	1
96	39	male	14			married						yes		yes			yes				no								3									3	3	1
97	27	male	14			single						yes		yes			yes				no								3									3	3	1
98	25	female	14			single						yes		yes			yes				no								3									3	3	1
99	57	male	14			married		yes				yes		yes			yes				no								3									3	3	1
100	66	male	14			married	yes					yes		yes			yes				no								3									3	3	1
101	33	female	14			single						yes		yes			yes				no								3									3	3	1
102	26	male	14			single						yes		yes			yes				no								3									3	3	1
103	28	male	14			single						yes		yes			yes				no								3									3	3	1
104	28	female	14			single						yes		yes			yes				no								3									3	3	1
105	27	male	14			single						yes		yes			yes				no								3									3	3	1
106	70	male	15			married	yes	yes	yes			yes			yes		yes				no								3					7				10	7	1.42857
107	26	male	11			single						yes		yes			yes				no								3					5				8	5	1.6
108	74	female	14			married	yes					yes		yes			yes				no								3									3	3	1
109	73	female	14			married	yes	yes	yes			yes				yes	yes				no								3					7				10	7	1.42857
110	71	female	14			married	yes	yes				yes				yes	yes				no								3					7				10	7	1.42857
111	62	male	14			married	yes					yes		yes			yes				no								3									3	3	1
112	39	female	14			single						yes					yes				no													7	7			14	14	1
113	22	male	14			single							yes				yes				no								3									3	3	1
114	61	male	14			married	yes					yes					yes				no								3					10	4			17	17	1
115	54	female	14			divorced		yes				yes					yes				no													10				10	10	1
116	54	male	14			married						yes					yes				no								3									3	3	1
117	63	male	14			married	yes					yes					yes				no								3									3	3	1
118	71	male	14			married	yes					yes					yes				no								3									3	3	1
119	36	male	14			single							yes				yes				no								3									3	3	1
120	69	female	14			married	yes					yes					yes				no								3									3	3	1
121	49	male	14			married						yes			yes		yes				no								3									3	3	1
122	54	male	14			married						yes					yes				no								3									3	3	1
123	57	male	14			married						yes					yes				no								3									3	3	1
124	56	female	14			married							yes				yes				no								3									3	3	1
125	53	female	14			married						yes			yes		yes				no												5					5	5	1
126	59	male	14			married						yes		yes			yes				no								3									3	3	1
127	80	female	14			married	yes					yes				yes	yes				no								3									3	3	1
128	52	female	14			married						yes		yes			yes				no								3									3	3	1
129	29	female	14			single						yes		yes			yes				no								3									3	3	1
130	24	female	14			single						yes		yes			yes				no								3									3	3	1
131	20	female	14			single						yes		yes			yes				no								3				7					10	7	1.42857
132	25	female	7			single						yes		yes			yes				no								3									3	3	1
133	62	female	14			married	yes					yes		yes			yes				no								3				7					10	10	1
134	45	female	14			married						yes		yes			yes				no								3									3	3	1
135	69	male	14			married	yes					yes		yes			yes				no								3	5								8	5	1.6
136	25	female	12			single						yes		yes			yes				no					5			3									8	5	1.6
137	24	female	11			single						yes		yes			yes				no								3									3	3	1
138	60	male	11			married	yes					yes		yes			yes				no								3									3	3	1
139	58	female	11			married						yes		yes			yes				no								3									3	3	1
140	43	male	9			married						yes		yes			yes				no												7					7	7	1
141	45	female	10			widdow						yes			yes		yes				no								3				7					10	10	1
142	55	male	10			married						yes		yes			yes				no								3									3	3	1
143	53	female	10			married						yes		yes			yes				no								3									3	3	1
144	49	female	7			married						yes		yes			yes				no								3				7					10	7	1.42857
145	28	male	8			single						yes		yes			yes				no								3						2			5	3	1.66667
146	50	male	10			married						yes				yes	yes				no	7							3	5	5				2			22	10	2.2
147	63	male	6			married	yes						yes				yes				no								3									3	3	1
148	68	male	6			married	yes					yes				yes	yes				no	1							3									4	4	1
149	54	female	11			married						yes				yes	yes				no								3	5								8	5	1.6
150	32	male	9			single						yes		yes			yes				no								3									3	3	1
151	36	female	7			single							yes				yes				no								3									3	3	1
152	25	male	11			single						yes		yes			yes				no								3									3	3	1
153	68	male	11			married	yes					yes		yes			yes				no								3									3	3	1
154	52	female	7			married						yes		yes			yes				no								3									3	3	1
155	57	female	7			married						yes		yes			yes				no								3									3	3	1
156	50	female	14			married		yes	yes	yes		yes			yes		yes				no								3					5	3			11	8	1.375
157	50	female	11			married						yes		yes			yes				no								3					7				10	10	1
158	74	male	14			married	yes					yes		yes			yes				no								3					7				10	7	1.42857
159	80	female	14			married	yes					yes		yes			yes				no								3									3	3	1
160	63	female	14			married	yes					yes			yes		yes				no								3									3	3	1
161	66	male	14			married	yes					yes				yes	yes				no	10																10	10	1
162	56	female	10			married						yes		yes			yes				no								3									3	3	1
163	28	male	10			single		yes				yes		yes			yes				no								3									3	3	1
164	29	male	10			single						yes		yes			yes				no								3									3	3	1
165	42	female	10			married						yes		yes			yes				no								3									3	3	1
166	50	male	10			married							yes				yes				no								3									3	3	1
167	28	male	10			single							yes				yes				no								3									3	3	1
168	64	female	14			married	yes	yes				yes				yes	yes				no	3							3					7				13	10	1.3
169	26	female	11			single						yes			yes		yes				no								3									3	3	1
170	26	male	11			single							yes				yes				no								3									3	3	1
171	73	male	14			married	yes	yes	yes			yes				yes	yes				no	3			5				3									11	8	1.375
172	43	male	14			married		yes		yes		yes			yes		yes				no								3					5				8	5	1.6
173	76	female	14			widdow	yes					yes				yes	yes				no	5			5				3						3			16	13	1.23077
174	25	male	14			single							yes				yes				no								3									3	3	1
175	24	male	14			single							yes				yes				no								3									3	3	1
176	28	male	14			single						yes		yes			yes				no								3									3	3	1
177	65	male	5			single	yes					yes				yes	yes				no	2																2	2	1
178	78	male	7			married	yes	yes				yes			yes		yes				no				5				3									8	5	1.6
179	79	female	14			married	yes					yes				yes	yes				no	4							3									7	7	1
180	74	female	7			married	yes					yes			yes		yes				no								3					7				10	7	1.42857
181	51	male	7			married						yes			yes		yes				no	5							3					7				15	12	1.25
182	45	male	7			married						yes		yes			yes				no								3									3	3	1
183	34	female	8			married						yes		yes			yes				no								3					5				8	5	1.6
184	50	female	14			single						yes				yes	yes				no													7	5			12	12	1
185	59	male	7			married						yes			yes		yes				no	4												7				11	11	1
186	66	female	8			married	yes					yes			yes		yes				no								3									3	3	1
187	25	female	10			married							yes				yes				no								3									3	3	1
188	32	male	10			single						yes		yes			yes				no								3									3	3	1
189	28	male	10			single							yes				yes				no								3									3	3	1
190	52	female	8			single		yes				yes				yes	yes				no	5			5													10	5	2
191	54	female	14			married						yes			yes		yes				no								3					7				10	7	1.42857
192	19	female	10			married						yes		yes			yes				no								3					5				8	5	1.6
193	66	male	10			single	yes						yes				yes				no				5				3									8	5	1.6
194	77	male	12			married	yes		yes			yes				yes	yes				no	6			5				3									14	11	1.27273
195	72	female	12			married	yes	yes	yes			yes				yes	yes				no	6			5				3									14	11	1.27273
196	26	male	13			single						yes				yes	yes				no	3							3									6	3	2
197	74	male	14			married	yes					yes				yes	yes				no	2	4	5														11	9	1.22222
198	61	male	14			married	yes					yes				yes	yes				no	4													7			11	11	1
199	78	male	14			married	yes					yes				yes	yes				no								3					7	3			13	10	1.3
200	53	female	14			widdow		yes				yes		yes			yes				no								3									3	3	1
201	82	male	15			married	yes					yes			yes		yes				no	8							5									13	8	1.625
202	44	female	15			married		yes				yes		yes			yes				no	5		3					5									13	5	2.6
203	43	female	15			married		yes				yes				yes	yes				no	3		5														8	5	1.6
204	38	male	15			married						yes			yes		yes				no								3									3	3	1
205	32	female	5			married						yes			yes		yes				no	3		5					3									11	5	2.2
206	77	male	14			married	yes	yes				yes		yes			yes				no													5				5	5	1
207	83	male	14			married	yes					yes		yes			yes				no	5							3									8	5	1.6
208	75	male	14			married	yes					yes			yes		yes				no	5							3								5	13	10	1.3
209	82	male	14			married	yes					yes				yes	yes				no	7							3			2						12	9	1.33333
210	50	female	14			married						yes			yes		yes				no	5		3					3									11	5	2.2
211	52	male	14			married						yes		yes			yes				no	5		3														8	5	1.6
212	78	male	11			married	yes					yes			yes		yes				no	7							3									10	7	1.42857
213	54	male	14			married						yes		yes			yes				no								3									3	3	1
214	66	female	14			married	yes					yes			yes		yes				no													7				7	7	1
215	57	female	14			married						yes			yes		yes				no								3									3	3	1
216	53	female	14			married						yes			yes		yes				no								3									3	3	1
217	56	male	14			married						yes			yes		yes				no														5			5	5	1
218	59	female	10			married						yes		yes			yes				no								3									3	3	1
219	60	male	7			married	yes					yes		yes			yes				no													7				7	7	1
220	66	male	14			married	yes					yes		yes			yes				no	3							3					5				11	8	1.375
221	48	male	7			married						yes		yes			yes				no	3							3									6	3	2
222	60	male	7			married	yes					yes		yes			yes				no								3									3	3	1
223	56	male	7			married						yes		yes			yes				no	3																3	3	1
224	30	male	14			married						yes		yes			yes				no	3												7				10	7	1.42857
225	46	female	14			married						yes		yes			yes				no	5							3									8	5	1.6
226	29	female	7			single						yes		yes			yes				no								3									3	3	1
227	63	female	7			married	yes						yes				yes				no								3									3	3	1
228	59	male	7			married							yes				yes				no								3									3	3	1
229	36	male	7			single						yes		yes			yes				no								3									3	3	1
230	82	male	15			married	yes					yes			yes		yes				no	8							5									13	8	1.625
231	44	female	15			married						yes		yes			yes				no	5							5									10	5	2
232	43	female	15			married						yes				yes	yes				no								3									3	3	1
233	38	male	15			married						yes			yes		yes				no								3						4			7	4	1.75
234	32	female	7			married						yes			yes		yes				no	3							3									6	3	2
235	56	male	14			married						yes			yes		yes				no	5							3									8	5	1.6
236	45	male	8			married						yes		yes			yes				no	3							3								10	16	16	1
237	49	female	13			married						yes		yes			yes				no	7							3								4	14	11	1.27273
238	33	male	14			married						yes				yes	yes				no	3							3								5	11	5	2.2
239	44	female	14			married						yes		yes			yes				no	3							3									6	6	1
240	43	female	7			married						yes		yes			yes				no								3						3		3	9	3	3
241	38	male	11			married						yes		yes			yes				no								3								3	6	6	1
242	33	female	7			married						yes			yes		yes				no	3							3									6	3	2
243	68	male	7			married	yes					yes			yes		yes				no	3							3									6	3	2
244	54	male	7			married						yes			yes		yes				no	7	1						3								5	16	8	2
245	56	male	14			married						yes		yes			yes				no	7							3								5	15	7	2.14286
246	55	male	15			widdow						yes				yes	yes				no	7							3								5	15	15	1
247	82	male	14			married	yes					yes				yes	yes				no	3							3									6	3	2
248	56	female	14			married						yes		yes			yes				no								3									3	3	1
249	61	male	7			married	yes					yes		yes			yes				no	5							5								5	15	5	3
250	59	male	11			married						yes		yes			yes				no	7							3									10	7	1.42857
251	65	male	12			married	yes					yes		yes			yes				no								3									3	3	1
252	54	female	7			married						yes		yes			yes				no								5									5	5	1
253	75	female	7			married	yes					yes		yes			yes				no	7							5									12	7	1.71429
254	55	female	16			widdow						yes			yes		yes				no	7							3									10	7	1.42857
255	70	female	14			widdow	yes					yes			yes		yes				no	7							3									10	7	1.42857
256	82	male	14			married	yes					yes		yes			yes				no	7							3								5	15	7	2.14286
257	62	male	14			married	yes					yes		yes			yes				no								3								5	8	13	0.615385
258	62	male	14			married	yes					yes				yes	yes				no								5									5	5	1
259	58	male	14			married						yes			yes		yes				no	7							3									10	7	1.42857
260	63	female	14			married	yes					yes		yes			yes				no								5									5	5	1
261	45	male	8			married						yes		yes			yes				no	5							3									8	5	1.6
262	63	female	9			married	yes					yes			yes		yes				no	5							5								5	15	10	1.5
263	62	male	14			married	yes					yes		yes			yes				no	6							3									9	11	0.818182
264	69	male	14			married	yes					yes				yes	yes				no								3								5	8	8	1
265	45	male	14			married						yes		yes			yes				no								3						5			8	8	1
266	70	female	14			married	yes					yes				yes	yes				no	5							3			5						13	13	1
267	70	male	14			married	yes					yes			yes		yes				no	7							3									10	7	1.42857
268	79	male	15			widdow	yes					yes				yes	yes				no								3									3	3	1
269	42	male	7			married						yes		yes			yes				no								3			5						8	5	1.6
270	58	female	14			married						yes		yes			yes				no	5							3								5	13	5	2.6
271	43	female	11			married						yes			yes		yes				no	5							3								5	13	5	2.6
																										KEYS
																			RT-PCR	REVERSE TRANSCRIPTION-POLYMERASE CHAIN REACTION
																			IgM	IMMUNOGLOBULIN M
																			FBC	FULL BLOOD COUNT
																			RVP	RESPIRATORY VIRAL PANEL
																			BACT	BACTERIA
																			IV	INTRAVENOUS
																			CTX	CEFTRIAXONE
																			MPN	MEROPENEM
																			CTX/S	CEFTRIAXONE/SULBACTAM
																			CXM	CEFUROXIME
																			CPFX	CIPROFLOXACIN
																			LVFX	LEVOFLOXACIN
																			ERY	ERYTHROMYCIN
																			AZY	AZITHROMYCIN
																			MTZ	METRONIDAZOLE
																			GENT	GENTAMYCIN
																			AMX	AMOXICILLIN
																			AMXC	AMOXICILLIN/CLAVULANIC ACID
																			CO-TRIM	CO-TRIMOXAZOLE
																			IVMCT	IVERMECTIN
																			DOT	DAYS OF THERAPY
																			AMC	ANTIMICROBIAL
																			DOT/AMC	DAYS OF THERAPY PER ANTIMICROBIAL
